# Supplementary material for: First Insight into the Neuroprotective and Antibacterial Effects of Phlorotannins Isolated from the Cell Walls of Brown Algae Fucus vesiculosus and Pelvetia canaliculata
Source: Antioxidants (Basel). 2023 Mar 11;12(3):696. doi: 10.3390/antiox12030696 (PMC10045267; doi:10.3390/antiox12030696)
Supplement: Supplementary file 1 [file antioxidants-12-00696-s001.zip]

Archive with 1 entries (1 files):
- antioxidants-2165407-supplementary.pdf
